# Supplementary material for: Human cleaving embryos enable robust homozygotic nucleotide substitutions by base editors
Source: Genome Biol. 2019 May 22;20:101. doi: 10.1186/s13059-019-1703-6 (PMC6532253; doi:10.1186/s13059-019-1703-6)
Supplement: Supplementary file 5 — Table S3. Primers used in the study. (XLSX 12 kb) [file 13059_2019_1703_MOESM5_ESM.xlsx]

## Sheet: 工作表1
	Primers used for generating PCR products to serve as subestrates for T7 transcription
	rev_sgRNA_T7	AAAAGCACCGACTCGGTGCC
	fwd_HBB	TAATACGACTCACTATAGGG cttgccccacagggcagtaa GTTTTAGAGCTAGAAATAG
	fwd_EMX1	TAATACGACTCACTATAGGG gagtccgagcagaagaagaa GTTTTAGAGCTAGAAATAG
	fwd_RNF2	TAATACGACTCACTATAGGG GTCATCTTAGTCATTACCTG GTTTTAGAGCTAGAAATAG
	fwd_ABE site2	TAATACGACTCACTATAGGG GAGTATGAGGCATAGACTGC GTTTTAGAGCTAGAAATAG
	fwd_ABE site4	TAATACGACTCACTATAGGG GAGCAAAGAGAATAGACTGT GTTTTAGAGCTAGAAATAG
	fwd_ABE site6	TAATACGACTCACTATAGGG GGATTGACCCAGGCCAGGGC GTTTTAGAGCTAGAAATAG
	fwd_MUT	TAATACGACTCACTATAGGG aaggtacacatggtaggata GTTTTAGAGCTAGAAATAG
	Primer used for genotyping of targeting site
	HBB Genotyping OF	acatttgcttctgacacaactgt
	HBB Genotyping OR	ggtccaagggtagaccaccag
	HBB Genotyping IF	gttcactagcaacctcaaacag
	HBB Genotyping IR	ccagcagcctaagggtggga
	EMX1 Genotyping OF	tcttcctgccctgccatccc
	EMX1 Genotyping OR	tcagccagcccattgcttgt
	EMX1 Genotyping IF	cagctggtcagaggggaccc
	EMX1 Genotyping OF	ttgcttgtccctctgtcaatgg
	RNF2 Genotyping OF	ccctcataacctgatcacctccc
	RNF2 Genotyping OR	tgtctgtaaagtccatggttggtgc
	RNF2 Genotyping IF	ctgatcacctcccaaagtcccca
	RNF2 Genotyping IR	tctgtaaagtccatggttggtgctacat
	ABE_site2 Genotyping OF	ggtggcaagggaacaaagttca
	ABE_site2 Genotyping OR	gaggctgaggcaggagaacc
	ABE_site2 Genotyping IF	ggaacaaagttcatggtattacgagg
	ABE_site2 Genotyping IR	aggcaggagaaccgcttgaac
	ABE_site4 Genotyping OF	ttaggactacaggtgcccgc
	ABE_site4 Genotyping OR	cccgctgagtcaagtcagtg
	ABE_site4 Genotyping IF	ccacgcccggctaattttttg
	ABE_site4 Genotyping IR	gctgagtcaagtcagtgtcattactg
	ABE_site6 Genotyping OF	gagggcctgggatgtcctg
	ABE_site6 Genotyping OR	gccaggtccctcctctcctg
	ABE_site6 Genotyping IF	ggatgtcctgcagggagctt
	ABE_site6 Genotyping IR	tcctctcctggtgaggctgg
	Oct4 Genotyping OF	cttccttccccatggcggga
	Oct4 Genotyping OR	atcaggctgccctgtcatga
	Oct4 Genotyping IF	cacctggcttcggatttcgc
	Oct4 Genotyping IR	accccgtcgaagctcactt
	MUT Genotyping OF	accccggaagggatctctataa
	MUT Genotyping OR	tctcacccttaatgttgtcctt
	MUT Genotyping IF	cggaagggatctctataaaaccctt
	MUT Genotyping IR	cccttaatgttgtccttatagaact
	Primer used for genotyping of MUT off-target site
	MUT off target primer-OF site-1	ccaccatgactgagaaaggtgc
	MUT off target primer-OR site-1	atagcaaggccctgtcttta
	MUT off target primer-IF site-1	ctgagaaaggtgctaggtgc
	MUT off target primer-IR site-1	caaggccctgtctttataaaa
	MUT off target primer-OF site-2	catgtctgctttacttgttttt
	MUT off target primer-OR site-2	tgctgcagaaatatttgtcaca
	MUT off target primer-IF site-2	tgttttttctctttctttaagagt
	MUT off target primer-IR site-2	ttgtcacaactgacttgcagt
	MUT off target primer-OF site-3	ggtgttaggtgctggggatg
	MUT off target primer-OR site-3	cagtattctggccaacagca
	MUT off target primer-IF site-3	gttaggtgctggggatgtag
	MUT off target primer-IR site-3	attctggccaacagcagact
	MUT off target primer-OF site-4	actacataggctttgcctata
	MUT off target primer-OR site-4	tacatacatatgctatagcagaata
	MUT off target primer-IF site-4	taggctttgcctatattaactc
	MUT off target primer-IR site-4	catatgctatagcagaatagactg
	MUT off target primer-OF site-5	agaaagaaagtgatttgcctac
	MUT off target primer-OR site-5	atttctgctgaagagagaata
	MUT off target primer-IF site-5	aaagtgatttgcctacttgat
	MUT off target primer-IR site-5	ctgctgaagagagaatacattat
	MUT off target primer-OF site-6	aagtactctatcatttagaccc
	MUT off target primer-OR site-6	agtactcttgactgggtgga
	MUT off target primer-IF site-6	tatcatttagaccctacataacg
	MUT off target primer-IR site-6	ttgactgggtggatgttgag
	MUT off target primer-OF site-7	gatcttcttgtgcacttatct
	MUT off target primer-OR site-7	gaacagaaagaccagaggag
	MUT off target primer-IF site-7	ttcttgtgcacttatctctcct
	MUT off target primer-IR site-7	aaagaccagaggagaaaactg
	MUT off target primer-OF site-8	cagtgagccaagatcgcacc
	MUT off target primer-OR site-8	gaggtgaactggtgcattga
	MUT off target primer-IF site-8	gatcgcaccactgcactcag
	MUT off target primer-IR site-8	ctggtgcattgaacagacc
	MUT off target primer-OF site-9	attgactgactcatgcgttc
	MUT off target primer-OR site-9	gcacctgcctatgaggtcc
	MUT off target primer-IF site-9	ctcatgcgttcattcatttg
	MUT off target primer-IR site-9	ctatgaggtcccttgtagttt
	MUT off target primer-OF site-10	gcagatggatgttagattatgg
	MUT off target primer-OR site-10	cccatattgtaacatctatacgtg
	MUT off target primer-IF site-10	atggatgttagattatgggtgtag
	MUT off target primer-IR site-10	catattgtaacatctatacgtgtag
	MUT off target primer-OF site-11	gcaacttaggagacttttgtaa
	MUT off target primer-OR site-11	tctcccatattgcctatcttg
	MUT off target primer-IF site-11	ttaggagacttttgtaatcctc
	MUT off target primer-IR site-11	atattgcctatcttggtaaatg
